# Supplementary material for: Serpin Family A Member 1 Is Prognostic and Involved in Immunological Regulation in Human Cancers
Source: Int J Mol Sci. 2023 Jul 17;24(14):11566. doi: 10.3390/ijms241411566 (PMC10380780; doi:10.3390/ijms241411566)
Supplement: Supplementary file 1 [file ijms-24-11566-s001.zip]

Archive with 10 entries (10 files):
- Table S6.pdf
- Table S7.pdf
- Table S8.pdf
- Figure S1.TIF
- Figure S2.TIF
- Table S1.xls
- Table S2.pdf
- Table S3.pdf
- Table S4.pdf
- Table S5.pdf
