# Supplementary material for: Serpin Family A Member 1 Is Prognostic and Involved in Immunological Regulation in Human Cancers
Source: Int J Mol Sci. 2023 Jul 17;24(14):11566. doi: 10.3390/ijms241411566 (PMC10380780; doi:10.3390/ijms241411566)
Supplement: Supplementary file 1 [file ijms-24-11566-s001.zip › Table S1.xls]

## Sheet: Correlation
Description	Gene markers	CHOL					PAAD					STAD					COAD					READ
		None		Purity			None		Purity			None		Purity			None		Purity			None		Purity
		Cor	P	Cor	P		Cor	P	Cor	P		Cor	P	Cor	P		Cor	P	Cor	P		Cor	P	Cor	P
CD8+ T cell	CD8A	-0.156	0.361	-0.268	0.12		-0.059	0.436	0.057	0.459		-0.119	0.015*	-0.137	0.007*		0.111	0.018*	0.111	0.025*		0.093	0.232	0.085	0.322
	CD8B	-0.343	0.041	-0.437	0.009*		-0.038	0.609	-0.025	0.747		-0.012	0.81	-0.013	0.805		0.027	0.558	0.032	0.517		-0.001	0.986	0.022	0.801
T cell (general)	CD3D	-0.135	0.43	-0.27	0.117		-0.057	0.446	-0.043	0.581		-0.022	0.65	-0.04	0.442		0.159	＜0.001*	0.147	0.003*		0.176	0.024*	0.143	0.093
	CD3E	-0.08	0.644	-0.232	0.18		-0.065	0.387	-0.057	0.457		-0.022	0.65	-0.042	0.413		0.132	0.005*	0.105	0.035*		0.146	0.061	0.134	0.116
	CD2	-0.147	0.392	-0.303	0.077		-0.045	0.553	-0.04	0.605		-0.005	0.925	-0.015	0.768		0.129	0.006*	0.095	0.055		0.117	0.132	0.101	0.239
B cell	CD19	-0.032	0.852	-0.144	0.409		-0.111	0.139	-0.111	0.149		-0.001	0.986	-0.019	0.717		0.054	0.252	0.007	0.89		0.097	0.212	0.067	0.434
	CD79A	-0.194	0.256	-0.324	0.058		-0.088	0.241	-0.084	0.277		-0.016	0.739	-0.031	0.545		0.126	0.007*	0.095	0.057		0.085	0.273	0.03	0.726
Monocyte	CD86	-0.053	0.758	-0.178	0.308		-0.036	0.632	-0.048	0.536		0.118	0.016*	0.106	0.038*		0.11	0.018*	0.061	0.221		0.08	0.303	0.076	0.377
	CSF1R	0.052	0.762	-0.022	0.014*		0.041	0.584	0.016	0.834		0.139	0.005*	0.128	0.013*		0.117	0.012*	0.065	0.191		0.106	0.173	0.146	0.086
TAM	CCL2	0.206	0.228	0.171	0.325		0.121	0.107	-0.148	0.053		0.039	0.427	0.016	0.749		0.027	0.564	-0.028	0.57		0.001	0.993	0.016	0.851
	CD68	-0.032	0.853	-0.087	0.619		0.071	0.342	0.071	0.357		0.298	＜0.001*	0.304	＜0.001*		0.168	＜0.001*	0.127	0.010*		0.099	0.203	0.141	0.097
	IL10	0.051	0.766	-0.095	0.589		-0.057	0.448	-0.057	0.463		0.125	0.011*	0.111	0.031*		0.067	0.15	0.034	0.49		0.143	0.659	0.138	0.105
M1 Macrophage	ISYNA1	0.134	0.434	0.146	0.402		0.247	0.001*	0.216	0.005*		0.024	0.625	0.036	0.485		0.179	＜0.001*	-0.172	＜0.001*		-0.091	0.244	-0.072	0.402
	IRF5	-0.224	0.189	-0.279	0.105		-0.123	0.1	-0.097	0.207		0.175	＜0.001*	0.188	＜0.001*		-0.121	0.010*	-0.111	0.026*		-0.051	0.516	-0.021	0.805
	PTGS2	0.125	0.468	0.064	0.716		0.006	0.932	0.063	0.41		0.086	0.082	0.072	0.161		0.226	＜0.001*	0.207	＜0.001*		0.299	＜0.001*	0.269	0.001*
M2 Macrophage	CD163	0.128	0.456	0.047	0.789		-0.023	0.761	-0.045	0.563		0.154	0.002*	0.138	0.007*		0.125	0.007*	0.083	0.095		0.119	0.128	0.145	0.088
	VSIG4	0.164	0.337	0.097	0.581		0.033	0.661	-0.002	0.975		0.141	0.004*	0.138	0.007*		0.082	0.08	0.04	0.424		0.101	0.194	0.132	0.122
	MS4A4A	0.018	0.919	-0.119	0.494		-0.031	0.679	-0.054	0.486		0.066	0.177	0.059	0.252		0.097	0.038*	0.049	0.327		0.117	0.134	0.118	0.166
Neutrophils	CEACAM8	0.031	0.857	0.027	0.876		-0.007	0.922	0.003	0.973		0.122	0.013*	0.132	0.010*		-0.024	0.606	-0.012	0.816		0.023	0.77	0.079	0.355
	ITGAM	0.105	0.542	0.063	0.717		0.058	0.442	0.049	0.527		0.122	0.013*	0.114	0.027*		0.098	0.037*	0.046	0.356		0.062	0.427	0.062	0.468
	CCR7	-0.07	0.685	-0.214	0.217		-0.055	0.466	-0.052	0.499		0.028	0.57	0.016	0.75		0.093	0.046*	0.047	0.345		0.078	0.316	0.04	0.64
Natural killer cell	KIR2DL1	-0.215	0.209	-0.247	0.152		0.062	0.412	0.039	0.616		-0.002	0.969	-0.013	0.807		0.087	0.062	0.095	0.057		0.076	0.329	0.091	0.288
	KIR2DL3	-0.073	0.671	-0.096	0.582		0.069	0.357	0.122	0.111		0.034	0.488	0.042	0.42		0.001	0.986	-0.025	0.612		0.125	0.107	0.152	0.074
	KIR2DL4	-0.218	0.201	-0.269	0.118		0.075	0.321	0.121	0.116		0.009	0.862	-0.014	0.786		0.194	＜0.001*	0.206	＜0.001*		0.167	0.032*	0.186	0.028*
	KIR3DL1	-0.423	0.010*	-0.46	0.005*		0.1368	0.066	0.161	0.036*		-0.031	0.534	-0.053	0.308		0.053	0.255	0.01	0.835		0.078	0.318	0.105	0.218
	KIR3DL2	0.173	0.313	0.171	0.327		0.094	0.208	0.107	0.163		-0.075	0.129	0.083	0.105		0.11	0.019*	0.104	0.035*		0.203	0.009*	0.235	0.005*
	KIR3DL3	0.041	0.811	0.017	0.921		-0.034	0.648	-0.042	0.585		0.029	0.56	0.034	0.51		0.094	0.044*	0.078	0.116		0.222	0.004*	0.229	0.007*
	KIR2DS4	-0.231	0.175	-0.265	0.124		0.053	0.481	0.084	0.277		-0.089	0.07	-0.113	0.028*		0.04	0.389	0.039	0.439		0.045	0.566	0.053	0.537
Dendritic cell	HLA-DPB1	-0.213	0.212	-0.334	0.05		-0.039	0.607	-0.042	0.589		0.047	0.337	0.042	0.411		0.095	0.042*	0.048	0.331		0.081	0.3	0.079	0.353
	HLA-DQB1	0.202	0.238	0.159	0.36		-0.068	0.368	-0.064	0.403		0.023	0.642	0.006	0.911		0.104	0.026*	0.065	0.193		0.069	0.376	0.102	0.231
	HLA-DRA	-0.127	0.458	-0.25	0.148		0.037	0.622	-0.034	0.655		0.062	0.208	0.061	0.234		0.123	0.008*	0.094	0.058		0.151	0.053	0.143	0.093
	HLA-DPA1	-0.146	0.393	-0.269	0.118		-0.075	0.316	-0.081	0.294		0.085	0.084	0.086	0.949		0.112	0.017*	0.083	0.095		0.129	0.968	0.127	0.137
	CD1C	-0.049	0.776	-0.147	0.401		0.002	0.981	0.004	0.955		0.012	0.802	-0.007	0.887		0.071	0.13	0.026	0.597		0.005	0.945	0.001	0.992
	NRP1	0.332	0.049*	0.294	0.087		0.197	0.008*	0.174	0.023*		0.133	0.007*	0.11	0.032*		0.086	0.064	0.024	0.626		-0.002	0.982	-0.031	0.72
	ITGAX	-0.018	0.917	-0.128	0.464		0.101	0.179	0.112	0.144		0.143	0.004*	0.131	0.011*		0.095	0.043*	0.038	0.443		0.046	0.554	0.048	0.576
Th1	TBX21	-0.164	0.336	-0.345	0.043*		-0.001	0.991	-0.001	0.992		-0.072	0.145	-0.09	0.081		0.134	0.004*	0.088	0.076		0.155	0.046*	0.116	0.172
	STAT4	-0.036	0.834	-0.096	0.582		0.041	0.587	-0.007	0.926		0.04	0.118	0.014	0.787		0.107	0.022*	0.082	0.1		0.147	0.059	0.156	0.062
	STAT1	0.351	0.036*	0.331	0.052		-0.031	0.682	-0.015	0.846		0.061	0.214	0.051	0.326		0.028	0.555	0.025	0.618		-0.046	0.553	-0.071	0.405
	IFNG	-0.21	0.218	-0.338	0.047*		-0.045	0.549	-0.061	0.427		-0.041	0.407	-0.053	0.307		0.093	0.047*	0.096	0.053		0.084	0.281	0.077	0.366
	TNF	-0.044	0.8	-0.077	0.659		0.013	0.863	-0.009	0.904		0.21	＜0.001*	0.208	＜0.001*		0.095	0.043*	0.075	0.134		0.083	0.29	0.068	0.428
	IL12A	0.122	0.48	0.047	0.788		0.082	0.274	0.117	0.128		0.03	0.543	0.033	0.519		-0.204	＜0.001*	-0.206	＜0.001*		0.021	0.793	0.047	0.581
	IL12B	-0.176	0.305	-0.291	0.09		-0.09	0.233	-0.062	0.419		-0.009	0.855	-0.01	0.849		0.03	0.518	0.018	0.723		-0.103	0.187	-0.091	0.286
Th2	GATA3	-0.186	0.275	-0.349	0.040*		0.033	0.661	0.046	0.553		-0.055	0.267	-0.064	0.215		0.019	0.679	-0.036	0.467		-0.067	0.391	-0.066	0.442
	STAT6	0.056	0.747	0.063	0.72		0.039	0.606	0.111	0.148		0.036	0.465	0.031	0.549		0.058	0.214	0.054	0.281		0.068	0.385	0.153	0.073
	STAT5A	-0.06	0.727	-0.191	0.265		-0.109	0.147	-0.09	0.244		-0.027	0.581	-0.029	0.568		-0.033	0.478	-0.08	0.107		-0.049	0.528	-0.029	0.731
	IL13	0.205	0.23	0.169	0.332		-0.094	0.211	-0.102	0.184		-0.047	0.338	-0.04	0.435		0.001	0.99	-0.004	0.932		0.042	0.592	-0.046	0.592
Tfh	BCL6	0.026	0.88	0.011	0.948		0.094	0.208	0.15	0.049*		0.104	0.034*	0.089	0.085		0.117	0.012*	0.059	0.235		0.121	0.12	0.099	0.265
	IL21	0.026	0.881	-0.025	0.887		-0.094	0.211	-0.083	0.282		0.019	0.695	0.007	0.898		-0.052	0.263	-0.059	0.235		0.171	0.028*	0.151	0.077
Th17	STAT3	0.185	0.28	0.186	0.286		0.153	0.041*	0.176	0.022*		0.156	0.001*	0.156	0.002*		0.201	＜0.001*	0.179	＜0.001*		0.237	0.002*	0.182	0.032*
	IL17A	-0.354	0.034*	-0.415	0.013*		-0.019	0.769	-0.021	0.782		0.202	＜0.001*	0.204	＜0.001*		0.104	0.026*	0.122	0.014*		0.271	＜0.001*	0.299	＜0.001*
Treg	FOXP3	-0.075	0.662	-0.201	0.246		-0.104	0.165	-0.108	0.158		0.101	0.040*	0.097	0.06		0.012	0.799	-0.041	0.413		-0.025	0.752	-0.041	0.631
	CCR8	-0.147	0.392	-0.244	0.158		-0.119	0.112	-0.117	0.128		0.071	0.149	0.068	0.185		0.018	0.697	-0.028	0.575		-0.032	0.684	-0.036	0.678
	STAT5B	0.02	0.908	0.001	0.996		0.055	0.464	0.019	0.809		-0.025	0.617	-0.022	0.663		0.192	＜0.001*	-0.21	＜0.001*		-0.146	0.061	-0.158	0.064
	TGFB1	0.274	0.101	0.24	0.165		0.074	0.322	0.114	0.138		0.078	0.111	0.056	0.278		0.068	0.146	0.019	0.7		-0.021	0.792	0.009	0.914
T cell exhaustion	PDCD1	0.143	0.404	0.1	0.569		0.002	0.978	0.026	0.739		0.002	0.975	0.011	0.83		0.131	0.005*	0.123	0.013*		0.16	0.020*	0.151	0.076
	CTLA4	-0.217	0.203	-0.296	0.084		-0.084	0.246	-0.084	0.277		0.064	0.194	0.06	0.241		0.15	0.001*	0.114	0.022*		0.133	0.088	0.081	0.343
	LAG3	-0.045	0.793	-0.122	0.483		-0.038	0.616	-0.03	0.696		-0.004	0.935	-0.013	0.799		0.151	0.001*	0.135	0.006*		0.182	0.019*	0.165	0.052
	HAVCR2	-0.147	0.391	-0.265	0.125		-0.005	0.947	-0.022	0.773		0.103	0.037*	0.092	0.074		0.073	0.116	0.03	0.542		0.053	0.494	0.046	0.587
	GZMB	0.026	0.882	-0.118	0.5		0.013	0.867	0.033	0.673		0.012	0.814	-0.011	0.83		-0.07	0.132	-0.056	0.262		0.046	0.559	0.072	0.402
